# Supplementary material for: Population Genetic Structure of Listeria monocytogenes Strains as Determined by Pulsed-Field Gel Electrophoresis and Multilocus Sequence Typing
Source: Appl Environ Microbiol. 2016 Aug 30;82(18):5720–8. doi: 10.1128/AEM.00583-16 (PMC5007763; doi:10.1128/AEM.00583-16)
Supplement: Supplemental material [file AEM.00583-16_zam999117324sd1.xlsx]

## Sheet: Table S1
		Table S1 : List of the 34 Testing study (TS) strains used in the study
		Strain	ST	CC	Molecular serogroup	Origin
		TS02	ST9	CC9	IIc	H
		TS08	ST9	CC9	IIc	H
		TS30	ST8	CC8	IIa	H
		TS44	ST8	CC8	IIa	H
		TS23	ST7	CC7	IIa	H
		TS04	ST11	CC11	IIa	F
		TS36	ST11	CC11	IIa	F
		TS39	ST11	CC11	IIa	F
		TS67	ST11	CC11	IIa	H
		TS56	ST11	CC11	IIa	H
		TS53	ST155	ST155	IIa	A
		TS35	ST2	CC2	IVb	H
		TS38	ST2	CC2	IVb	H
		TS45	ST2	CC2	IVb	F
		TS65	ST2	CC2	IVb	H
		TS32	ST2	CC2	IVb	F
		TS12	ST1	CC1	IVb	H
		TS34	ST1	CC1	IVb	H
		TS31	ST1	CC1	IVb	H
		TS69	ST1	CC1	IVb	H
		TS27	ST1	CC1	IVb	H
		TS21	ST1	CC1	IVb	F
		TS55	ST1	CC1	IVb	H
		TS29	ST1	CC1	IVb	F
		TS63	ST1	CC1	IVb	H
		TS06	ST59	CC59	IIb	H
		TS46	ST59	CC59	IIb	H
		TS17	ST3	CC3	IIb	H
		TS61	ST3	CC3	IIb	F
		TS05	ST3	CC3	IIb	H
		TS07	ST3	CC3	IIb	H
		TS03	ST3	CC3	IIb	H
		TS24	ST3	CC3	IIb	H
		TS48	ST3	CC3	IIb	H
		H : human ; F : food

## Sheet: Table S2
		Table S2: Distribution of 1894 strains according to molecular serotype and origins
		Lineage	Molecular serotype	Strain total	Food and FPE*	Human cases	Animals	Natural environment
		Lineage II	IIa	998 (52.7)	939 (55.3)	33 (4,8)	14 (2)	12 (1.7)
			IIc	260 (13,7)	247 (14,5)	11 (1.6)	1 (0.1)	1 (0.1)
		Lineage I	IIb	212 (11.2)	179 (10.5)	19 (2.8)	5 (0.7)	9 (1.3)
			IVb	416 (22.0)	330 (19.4)	53 (7.7)	6 (0.9)	27 (3.9)
			IVb-variant	4 (0.2)	3 (0.2)	1 (0.1)	-	-
		Lineage III	IVa	4 (0.2)	-	2 (0.3)	2 (0.3)	-
		Total	(no./ %)	1894	1698 (89.7)	119 (6.3)	28 (1.5)	49 (2.6)
		The strain number is shown in bold. The percentage of strains for each origin is shown in brackets.
		a : FPE: food processing environment

## Sheet: Table S3
		Table S3: Distribution of 1894 strains into the 73 PFGE clusters according to origins and food matrixes
		PFGE clusters	Food and food processing environment							Human	Animal	Natural environment	Number of strains
			Meat and meat products	Milk and milk products	Fish and fishery products	Elaborated food product combining several foods	Fruits, vegetables, cereals and herbs	Undetermined foods matrixes	Food processing environment
		1						1					1
		2								1			1
		3									1		1
		4							1				1
		5			1								1
		6	158	11	7	22	3	19	29	11	1	1	262
		7	10		2	1			2				15
		8									1		1
		9	12	15		1	4		3	1		3	39
		10	2	1								1	4
		11							1				1
		12	4	5	1				3		1		14
		13	1	1			1			1			4
		14			4			1					5
		15	59	10	8	9	9	7	9	15	2		128
		16	8	1	13	4		4	2		1		33
		17	1	8					1				10
		18	3	5	5	1	1	1	7	4	4		31
		19	9	5	5			5					24
		20	7	3	3	1		7	1			1	23
		21		3									3
		22	2										2
		23	14	4	2	5	6	1	11	2		2	47
		24								2			2
		25	2	2		1	1		3			1	10
		26	5	11					1		1		18
		27		1									1
		28	1	1									2
		29	1										1
		30	1	1								1	3
		31			1								1
		32	2	6	5	2	1	1	5		1		23
		33	2	16		1			4				23
		34	168	9	71	72	11	9	58	2		1	401
		35	7	2	5	2			2	1	2	2	23
		36	2	2					1				5
		37	5	2	3		2		1				13
		38		3					2				5
		39	2	3	1	1		2	1	2			12
		40	1		1				1				3
		41		1									1
		42				2							2
		43	12	6	7	3		3	2	2	1		36
		44				1							1
		45	3	2		2							7
		46	1	6						1			8
		47		4									4
		48							1				1
		49	1	1	1								3
		50	4	3	1	1	1					2	12
		51	38	5	16	13	2	12	7	18	1	9	121
		52	26	26	3	7	4	4	8	7		7	92
		53	16	21		6	2	1	10	3	1	5	65
		54	28	21	6	10	4	8	8	25	3	4	117
		55	2		1		1			1			5
		56	2								1		3
		57		1									1
		58			1						1		2
		59								1			1
		60	4	6	11	1	1		1	2	3	5	34
		61	18	10	4	7		2	7	9	1	3	61
		62	3	4		1		2	1				11
		63	37	9	8	10	3	4	15	5		1	92
		64		1	1			1					3
		65	2		1								3
		66								2			2
		67		1									1
		68		1									1
		69		2									2
		70						1					1
		71		1									1
		72	1										1
		73								1	1		2
		Total	687	263	199	187	57	96	209	119	28	49	1894

## Sheet: Table S4
		Table S4: distribution of 1894 strains into the 73 PFGE clusters according to molecular serotypes
		PFGE clusters	Lineage II		Lineage I			Lineage III	Number of strains
			IIa	IIc	IIb	IVb	IVb-V	IVa
		1				1			1
		2						1	1
		3						1	1
		4		1					1
		5		1					1
		6	19	243					262
		7	1	14					15
		8	1						1
		9	39						39
		10	4						4
		11		1					1
		12	14						14
		13	4						4
		14	5						5
		15	128						128
		16	33						33
		17	10						10
		18	31						31
		19	24						24
		20	23						23
		21	3						3
		22	2						2
		23	47						47
		24	2						2
		25	10						10
		26	18						18
		27	1						1
		28	2						2
		29	1						1
		30	3						3
		31	1						1
		32	23						23
		33	23						23
		34	401						401
		35	23						23
		36	5						5
		37	13						13
		38	5						5
		39	12						12
		40	3						3
		41	1						1
		42	2						2
		43	36						36
		44	1						1
		45	7						7
		46	8						8
		47	4						4
		48	1						1
		49			3				3
		50				12			12
		51				121			121
		52				92			92
		53				65			65
		54				117			117
		55				1	4		5
		56				3			3
		57				1			1
		58			2				2
		59			1				1
		60			34				34
		61			61				61
		62			11				11
		63			92				92
		64			3				3
		65				3			3
		66			2				2
		67			1				1
		68			1				1
		69	2						2
		70	1						1
		71	1						1
		72			1				1
		73						2	2
		Total	998	260	212	416	4	4	1894

## Sheet: Table S5
		Table S5: PFGE Index of diversity in each food matrix
		Food matrixes	Meat and meat products	Milk and milk products	Fish and fishery products	Elaborated food product combining several foods	Fruits, vegetables, cereals and herbs	Undetermined foods matrixes	Food processing environment
		Number of epidemiologically unrelated strains	687	263	199	187	57	96	209
		ID*	0.992	0.997	0.995	0.993	0.991	0.989	0.987
		Standard deviation	0.0013	0.08%	0.12%	0.19%	0.64%	0.47%	0.14%
		*: Index calculated according to the Simpson's index of diversity (ID) (Hunter et Gaston, 1988)
		Hunter PR, Gaston MA. 1988. Numerical index of the discriminatory ability of typing systems: an application of Simpson's index of diversity. J Clin Microbiol 26:2465-2466.
		23.

## Sheet: Table S6
		Table S6 : Contingence table indicating the correspondance between STs and PFGE clusters
		STs	PFGE clusters
			34	6	54	51	63	15	52	23	53	61	19	9	18	60	46	16	20	32	35	50	43	47	12	25	62	33	39	37	73	45	65	14	49	7	55	38	69	40	21	59	42	31	44	8	1	29	4
		121	62										1		1					1																1							1
		9	1	40																																1													1
		2				23
		1			21
		5					16
		31								15																						1																1
		6							13
		8						13
		4									11
		13															7							4
		193											9
		37												8
		3					1					7
		59														6																										1
		204																7
		7													7
		20																	4																						2
		54																				5
		155																					4																						1
		18																							4
		91																												3
		26
		14																			4
		21																										3											1
		77										4
		10			4
		224																									3
		11																											3
		217									3
		16						3
		200																								3
		199																																						2
		220																															2
		218																																			2
		191					2
		101																		2
		207	1
		194							2
		772
		451
		426																																	1
		198																	1
		662																																										1
		19																																1
		394																														1
		87																																	1
		429					1
		201																													1
		534
		203
		770	1
		177																																				1
		774												1
		206																			1
		425																		1
		35																																												1
		428																																				1
		36																																					1
		430
		775																		1
		517
		120						1
		620
		196											1
		769																													1
		241														1
		771												1
		257																																													1
		773										1
		378																																1
		197												1
		389			1
		195										1
		total	65	40	26	23	20	17	15	15	14	13	11	11	8	7	7	7	5	5	5	5	4	4	4	3	3	3	3	3	2	2	2	2	2	2	2	2	2	2	2	1	1	1	1	1	1	1	1
[truncated: 21 more columns]

## Sheet: Table S7
	Table S7 : Distribution of 675 strains within the 130 STs according to origins and food matrixes
	CC	ST	Number of strains	Number of strains from Food and FPE	Food						Food processing environment	Human	Animal	Natural environment	Undetermined origin
					Meat and meat products	Milk and milk products	Fish and fishery products	Elaborated food product combining several foods	Fruits, vegetables, cereals and herbs	Undetermined foods matrixes
	CC1	1	59	15	4	4	2	2	1		2	40	3		1
		10	10	3		2			1			6	1
		62	2									2
		63	2									1			1
		64	1									1
		65	1									1
		73	6									3			3
		79	1									1
		134	2												2
		385	1											1
	CC101	38	1									1
		101	3	2		1	1						1
		775	1	1			1
	CC11	11	5	3	1	1					1	2
		451	1	1		1
	CC121	76	1	1							1
		121	71	68	22	1	12	11	10	11	1	3
		770	1	1	1
	CC131	71	1												1
		131	2												2
	CC14	14	6	4	1		2	1				2
		15	1									1
		91	4	4		1	2				1
		206	1	1			1
	CC155	155	6	5			1	2		2		1
	CC177	177	1	1		1
		428	1	1						1
	CC18	18	6	4		1	1			2		2
	CC19	19	2	1			1					1
		378	1	1			1
	CC193	193	9	8	1	3	3				1		1
		196	1	1			1
		662	1	1						1
	CC195	75	1	1							1
		195	1									1
	CC199	199	2	2			1			1
		534	1	1		1
	CC2	2	46	24	8	2	3	4	2	1	4	17		1	4
		48	1									1
		50	2									2
		51	2									2
		67	1									1
		100	1											1
		145	1												1
		257	1	1							1
	CC20	20	7	6	1	4		1				1
		198	1											1
		772	1	1						1
	CC203	203	1										1
	CC204	204	7	7	1		3	1		2
	CC207	207	2	2	1	1
	CC21	21	5	4	1	2				1		1
		22	1									1
	CC217	217	3	3	1	1				1
	CC218	218	2	1					1			1
	CC220	220	2	2	1		1
	CC224	224	3	3	2	1
	CC26	26	6	3		3						2	1
		27	1									1
		93	1										1
	CC29	29	2									2
		430	1											1
	CC3	3	29	12	1	2	2	1			6	16			1
		39	2									2
		41	1									1
		42	1									1
		44	1												1
		45	1									1
		66	3									2			1
		68	3									3
		117	2									2
		228	1									1
	CC31	31	19	18	4		3	1	5	5		1
	CC315	95	1									1
		96	1									1
		102	3	1							1	1	1
		194	2	2		1		1
	CC37	37	10	7	3	1			2	1		2		1
		197	1	1		1
		771	1	1	1
		774	1	1						1
	CC389	389	1	1						1
	CC4	4	29	9	4	1			1	2	1	19		1
		55	1									1
		57	1									1
		128	1									1
		242	1									1
	CC412	620	1	1		1
	CC415	394	1	1	1
	CC426	426	1	1			1
	CC5	5	36	18	10	2	2	2		2		18
	CC54	54	6	3	2				1			1		2
	CC59	59	11	4	1	1	1			1		4	1	2
		241	1											1
	CC6	6	20	13	5	3	2		2	1		7
		80	1									1
		81	1									1
	CC69	69	1												1
		130	1												1
		201	1									1
		769	1										1
	CC7	7	15	4	1		2			1		10	1
		23	1									1
		24	1									1
		111	1										1
		116	1										1
		231	1	1							1
	CC70	74	1												1
	CC77	77	5	4	3	1						1
	CC8	8	22	11	7	1			2	1		10	1
		16	5	2					1	1		2	1
		17	1									1
		120	1	1	1
	CC87	87	1	1	1
	CC9	9	72	42	18	5	3	7	1	6	2	19		8	3
		34	1									1
		35	2										1		1
		115	1									1
		123	1											1
		138	1											1
	CC90	425	1	1		1
		13	11	11	1	10
		137	1									1
		191	2	2	1			1
		200	3	2		1			1					1
		36	1	1	1
		429	1	1	1
		47	1									1
		517	1	1		1
		773	1	1	1
	Total		675	368	114	64	53	35	31	47	24	241	18	23	25
